# Supplementary material for: Expression map of 78 brain-expressed mouse orphan GPCRs provides a translational resource for neuropsychiatric research
Source: Commun Biol. 2018 Aug 6;1:102. doi: 10.1038/s42003-018-0106-7 (PMC6123746; doi:10.1038/s42003-018-0106-7)
Supplement: Supplementary file 3 — Supplementary Data 1 [file 42003_2018_106_MOESM3_ESM.xlsx]

## Sheet: Non-radioactive RNA Riboprobes
Supplementary Data I: List of DIG-ISH riboprobes
Underlined oGPCR probes were cut to length indicated in bp column. Purple oGPCRs indicate genes which were further analyzed in human nanoString study.
	oGPCR	Accession	Insert (bp)	GenBank Acc:	NCBI Link
1	Bai1	NM_174991	585	CD351222	https://www.ncbi.nlm.nih.gov/nucest/CD351222
2	Bai2	NM_173071	680	BQ571926	https://www.ncbi.nlm.nih.gov/nucest/BQ571926
3	Bai3	NM_175642	345	BI733749	https://www.ncbi.nlm.nih.gov/nucest/BI733749
4	Celsr1	NM_009886	333	BG919329	https://www.ncbi.nlm.nih.gov/nucest/BG919329
5	Celsr2	NM_017392	352	BG174927	https://www.ncbi.nlm.nih.gov/nucest/BG174927
6	Celsr3	NM_080437	613	CA450822	https://www.ncbi.nlm.nih.gov/nucest/CA450822
7	Eltd1	NM_133222	488	AA759578	https://www.ncbi.nlm.nih.gov/nucest/AA759578
8	Emr1	NM_010130	801	BI103201	https://www.ncbi.nlm.nih.gov/nucest/BI103201
9	Fpr1	NM_013521	416	AA182250	https://www.ncbi.nlm.nih.gov/nucest/AA182250
10	Gpr1	NM_146250	461	BC032934	http://www.ncbi.nlm.nih.gov/nuccore/BC032934
11	Gpr2	NM_007721	414	BC120542	http://www.ncbi.nlm.nih.gov/nuccore/BC120542
12	Gpr3	NM_008154	2071	AK140464	http://www.ncbi.nlm.nih.gov/nuccore/AK140464
13	Gpr12	NM_008151	758	BU613676	https://www.ncbi.nlm.nih.gov/nucest/BU613676
14	Gpr15	NM_001162955	732	BC107229	http://www.ncbi.nlm.nih.gov/nuccore/BC107229
15	Gpr17	NM_001025381	609	CB519173	https://www.ncbi.nlm.nih.gov/nucest/CB519173
16	Gpr19	NM_008157	535	BE634127	https://www.ncbi.nlm.nih.gov/nucest/BE634127
17	Gpr21	NM_177383	520	AK048682	http://www.ncbi.nlm.nih.gov/nuccore/AK048682
18	Gpr22	NM_175191	203	AI481805	https://www.ncbi.nlm.nih.gov/nucest/AI481805
19	Gpr26	NM_173410	780	BQ745655	https://www.ncbi.nlm.nih.gov/nucest/BQ745655
20	Gpr27	NM_008158	671	BU612457	https://www.ncbi.nlm.nih.gov/nucest/BU612457
21	Gpr30	NM_029771	407	AI037385	https://www.ncbi.nlm.nih.gov/nucest/AI037385
22	Gpr37	NM_010338	338	AA289047	https://www.ncbi.nlm.nih.gov/nucest/AA289047
23	Gpr39	NM_145100	437	AA008332	http://www.ncbi.nlm.nih.gov/nucest/AA008332
24	Gpr45	NM_053107	281	CA945652	http://www.ncbi.nlm.nih.gov/nucest/CA945652
25	Gpr48	NM_172671	547	BF015643	http://www.ncbi.nlm.nih.gov/nucest/BF015643
26	Gpr49	NM_010195	653	CB056286	http://www.ncbi.nlm.nih.gov/nucest/CB056286
27	Gpr50	NM_010340	428	AK132272	http://www.ncbi.nlm.nih.gov/nuccore/AK132272
28	Gpr51	NM_001081141	729	CB523415	http://www.ncbi.nlm.nih.gov/nucest/CB523415
29	Gpr56	NM_018882	715	BG868572	http://www.ncbi.nlm.nih.gov/nucest/BG868572
30	Gpr61	NM_175470	483	BC116334	http://www.ncbi.nlm.nih.gov/nuccore/BC116334
31	Gpr63	NM_030733	325	AK036257	http://www.ncbi.nlm.nih.gov/nuccore/AK036257
32	Gpr64	NM_178712	329	AI132005	http://www.ncbi.nlm.nih.gov/nucest/AI132005
33	Gpr68	NM_175493	300	AI449406	http://www.ncbi.nlm.nih.gov/nucest/4289780
34	Gpr75	NM_175490	198	BF121890	http://www.ncbi.nlm.nih.gov/nucest/BF121890
35	Gpr82	NM_175669	557	BC116704	http://www.ncbi.nlm.nih.gov/nuccore/BC116704
36	Gpr83	NM_010287	449	W62391	https://www.ncbi.nlm.nih.gov/nucest/W62391
37	Gpr85	NM_145066	733	CA317970	https://www.ncbi.nlm.nih.gov/nucest/CA317970
38	Gpr87	NM_032399	594	BC125655	https://www.ncbi.nlm.nih.gov/nuccore/BC125655
39	Gpr88	NM_022427	717	BM952036	https://www.ncbi.nlm.nih.gov/nucest/BM952036
40	Gpr98	NM_054053	714	CA324356	http://www.ncbi.nlm.nih.gov/nucest/CA324356
41	Gpr101	NM_001033360	2218	AK138185	http://www.ncbi.nlm.nih.gov/nuccore/AK138185
42	Gpr107	NM_178760	247	BF299644	https://www.ncbi.nlm.nih.gov/nucest/BF299644
43	Gpr108	NM_030084	690	BI852946	https://www.ncbi.nlm.nih.gov/nucest/BI852946
44	Gpr111	NM_001033493	491	AK142836	http://www.ncbi.nlm.nih.gov/nuccore/AK142836
45	Gpr116	NM_001081178	605	CB244366	http://www.ncbi.nlm.nih.gov/nucest/CB244366
46	Gpr123	NM_177469	657	CA317207	https://www.ncbi.nlm.nih.gov/nucest/CA317207
47	Gpr124	NM_054044	441	AA636631	http://www.ncbi.nlm.nih.gov/nucest/AA636631
48	Gpr125	NM_133911	694	BF165139	http://www.ncbi.nlm.nih.gov/nucest/BF165139
49	Gpr135	NM_181752	446	AW911064	https://www.ncbi.nlm.nih.gov/nucest/AW911064
50	Gpr137b	NM_031999	474	AW743490	http://www.ncbi.nlm.nih.gov/nucest/AW743490
51	Gpr139	NM_001024138	511	BC125498	http://www.ncbi.nlm.nih.gov/nuccore/BC125498
52	Gpr146	NM_030258	450	AA432785	http://www.ncbi.nlm.nih.gov/nucest/AA432785
53	Gpr149	NM_177346	423	BC119599	http://www.ncbi.nlm.nih.gov/nuccore/BC119599
54	Gpr150	NM_175495	342	W98761	http://www.ncbi.nlm.nih.gov/nucest/W98761
55	Gpr151	NM_181543	660	BG694603	https://www.ncbi.nlm.nih.gov/nucest/BG694603
56	Gpr153	NM_178406	836	BI690120	http://www.ncbi.nlm.nih.gov/nucest/BI690120
57	Gpr155	NM_001190297	393	AA208987	https://www.ncbi.nlm.nih.gov/nucest/AA208987
58	Gpr161	NM_001081126	510	BC137659	http://www.ncbi.nlm.nih.gov/nuccore/BC137659
59	Gpr162	NM_013533	665	BM950352	http://www.ncbi.nlm.nih.gov/nucest/BM950352
60	Gpr165	NM_029536	1410	AK018327	http://www.ncbi.nlm.nih.gov/nuccore/AK018327
61	Gpr171	NM_173398	879	BE283279	https://www.ncbi.nlm.nih.gov/nucest/BE283279
62	Gpr173	NM_027543	468	BE290434	https://www.ncbi.nlm.nih.gov/nucest/BE290434
63	Gpr175	NM_011906	640	BF145020	http://www.ncbi.nlm.nih.gov/nucest/BF145020
64	Gpr176	NM_201367	806	CB527064	https://www.ncbi.nlm.nih.gov/nucest/CB527064
65	Gpr182	NM_007412	342	AA250557	https://www.ncbi.nlm.nih.gov/nucest/AA250557
66	Gpr183	NM_183031	231	BE687259	https://www.ncbi.nlm.nih.gov/nucest/BE687259
67	Gprc5b	NM_022420	523	BF451632	https://www.ncbi.nlm.nih.gov/nucest/BF451632
68	Gprc5c	NM_147217	566	AA122593	https://www.ncbi.nlm.nih.gov/nucest/AA122593
69	Lphn2	NM_001081298	454	AA103165	http://www.ncbi.nlm.nih.gov/nucest/AA103165
70	Lphn3	NM_198702	658	BG694523	https://www.ncbi.nlm.nih.gov/nucest/BG694523
71	Mas1	NM_008552	495	BC144900	http://www.ncbi.nlm.nih.gov/nuccore/BC144900
72	Mchr1	NM_145132	272	AI415335	https://www.ncbi.nlm.nih.gov/nucest/AI415335
73	Mrge	NM_175534	435	AA184896	http://www.ncbi.nlm.nih.gov/nucest/1768754
74	Pgr15l	NM_001033361	509	AK136917	http://www.ncbi.nlm.nih.gov/nuccore/AK136917
75	Smoh	NM_176996	751	BI693236	http://www.ncbi.nlm.nih.gov/nucest/BI693236
76	Taar4	NM_001008499	486	BC117730	http://www.ncbi.nlm.nih.gov/nuccore/BC117730
77	Taar6	NM_001010828	581	BC148624	http://www.ncbi.nlm.nih.gov/nuccore/BC148624
78	Taar9	NM_001010831	521	BC139085	http://www.ncbi.nlm.nih.gov/nuccore/BC139085
