# Supplementary material for: Expression map of 78 brain-expressed mouse orphan GPCRs provides a translational resource for neuropsychiatric research
Source: Commun Biol. 2018 Aug 6;1:102. doi: 10.1038/s42003-018-0106-7 (PMC6123746; doi:10.1038/s42003-018-0106-7)
Supplement: Supplementary file 4 — Supplementary Data 2 [file 42003_2018_106_MOESM4_ESM.xlsx]

## Sheet: Suppl Table 2
Supplementary Data 2 | Regional distribution of oGPCR scoring by DIG-ISH																		Supplementary Data 2 | Regional distribution of oGPCR scoring by DIG-ISH continued
	Absent						Low						Moderate			High			Absent						Low						Moderate		High
	Gpr2	Gpr82	Gpr139	Gpr183			Bai3	Gpr1	Gpr39	Gpr75	Gpr135	Gpr176	Bai2	Gpr85	Gprc5b	Bai1			Bai1	Gpr2	Gpr51	Gpr98	Gpr146	Gpr183	Bai3	Gpr49	Gpr135	Mrge			Celsr3	Gprc5b	Gpr26
	Gpr12	Gpr87	Gpr146	Lphn2			Celsr2	Gpr3	Gpr45	Gpr98	Gpr155	Mchr1	Celsr1	Gpr123	Gprc5c	Gpr26			Bai2	Gpr3	Gpr61	Gpr101	Gpr149	Lphn2	Gpr19	Gpr64	Gpr153	Pgr15l			Emr1		Gpr37
	Gpr19	Gpr88	Gpr149	Mas1			Celsr3	Gpr15	Gpr49	Gpr107	Gpr161	Mrge	Gpr21	Gpr125	Lphn3	Gpr56			Celsr1	Gpr12	Gpr68	Gpr111	Gpr150	Lphn3	Gpr21	Gpr107	Gpr161	Smoh			Gpr83		Gpr48
	Gpr50	Gpr101	Gpr150	Taar9			Eltd1	Gpr22	Gpr61	Gpr108	Gpr162	Pgr15l	Gpr37	Gpr153					Celsr2	Gpr15	Gpr75	Gpr116	Gpr162	Mas1	Gpr27	Gpr108	Gpr171				Gpr85		Gpr56
	Gpr51	Gpr111	Gpr151	Taar6			Emr1	Gpr27	Gpr63	Gpr116	Gpr173	Smoh	Gpr48	Gpr171					Eltd1	Gpr22	Gpr82	Gpr125	Gpr165	Taar4	Gpr30	Gpr123	Gpr182				Gpr155		Gpr63
	Gpr64	Gpr137b	Gpr165				Fpr1	Gpr30	Gpr68	Gpr124	Gpr175	Taar4	Gpr83	Gpr182					Fpr1	Gpr39	Gpr87	Gpr137b	Gpr173	Taar9	Gpr45	Gpr124	Mchr1				Gpr175		Gpr151
																			Gpr1	Gpr50	Gpr88	Gpr139	Gpr176	Taar6									Gprc5c
	Absent						Low						Moderate			High			Absent						Low						Moderate		High
	Gpr12	Gpr101	Gpr151				Bai3	Gpr1	Gpr30	Gpr75	Gpr135	Gpr171	Gpr22	Gpr155	Smoh	Bai1	Gpr63		Eltd1	Gpr15	Gpr75	Gpr111	Gpr151	Mrge	Bai2	Gpr21	Gpr64	Gpr125	Lphn2		Celsr3	Gpr153	Bai1
	Gpr49	Gpr111	Gpr183				Celsr1	Gpr2	Gpr45	Gpr88	Gpr150	Gpr173	Gpr27	Gpr176		Bai2	Gpr123		Fpr1	Gpr39	Gpr82	Gpr135	Gpr162	Taar4	Bai3	Gpr22	Gpr68	Gpr150	Mchr1		Gpr26	Gpr155	Gpr37
	Gpr50	Gpr137b	Mas1				Celsr2	Gpr3	Gpr48	Gpr98	Gpr153	Gpr175	Gpr56	Gpr182		Celsr3	Gpr125		Gpr1	Gpr49	Gpr87	Gpr137b	Gpr165	Taar9	Celsr1	Gpr27	Gpr85	Gpr161	Pgr15l		Gpr48	Gpr176	Gpr63
	Gpr51	Gpr139	Taar4				Eltd1	Gpr15	Gpr61	Gpr107	Gpr161	Mchr1	Gpr83	Gprc5b		Gpr26	Gprc5c		Gpr2	Gpr50	Gpr98	Gpr139	Gpr173	Taar6	Celsr2	Gpr30	Gpr88	Gpr171	Smoh		Gpr83	Gprc5b	Gpr123
	Gpr82	Gpr146	Taar9				Emr1	Gpr19	Gpr64	Gpr116	Gpr162	Mrge	Gpr85	Lphn2		Gpr37			Gpr3	Gpr51	Gpr101	Gpr146	Gpr183		Emr1	Gpr45	Gpr108	Gpr175			Gpr116	Lphn3	Gprc5c
	Gpr87	Gpr149	Taar6				Fpr1	Gpr21	Gpr68	Gpr124	Gpr165	Pgr15l	Gpr108	Lphn3		Gpr39			Gpr12	Gpr61	Gpr107	Gpr149	Mas1		Gpr19	Gpr56	Gpr124	Gpr182
																			Absent						Low						Moderate		High
	Absent						Low						Moderate			High			Eltd1	Gpr22	Gpr82	Gpr137b	Gpr162	Taar9	Bai1	Fpr1	Gpr45	Gpr123	Gpr171	Lphn3	Celsr3	Gpr150	Gpr26
	Celsr1	Gpr15	Gpr51	Gpr107	Gpr146	Gpr175	Bai2	Gpr21	Gpr75	Gpr124	Mchr1		Bai1	Gpr101		Gprc5c			Gpr1	Gpr49	Gpr87	Gpr139	Gpr183	Taar6	Bai2	Gpr19	Gpr61	Gpr124	Gpr173	Mchr1	Gpr48	Pgr15l	Gpr37
	Celsr2	Gpr19	Gpr61	Gpr111	Gpr149	Gpr183	Bai3	Gpr26	Gpr85	Gpr173	Mrge		Gpr27	Gpr155					Gpr2	Gpr50	Gpr88	Gpr146	Lphn2		Bai3	Gpr21	Gpr68	Gpr135	Gpr175		Gpr56	Smoh	Gpr63
	Fpr1	Gpr22	Gpr64	Gpr125	Gpr150	Lphn2	Celsr3	Gpr45	Gpr98	Gpr176	Pgr15l		Gpr37	Gpr161					Gpr3	Gpr51	Gpr101	Gpr149	Mas1		Celsr1	Gpr27	Gpr85	Gpr153	Gpr176		Gpr83		Gprc5c
	Gpr1	Gpr30	Gpr68	Gpr135	Gpr151	Mas1	Eltd1	Gpr49	Gpr108	Gpr182	Smoh		Gpr39	Gpr171					Gpr12	Gpr64	Gpr107	Gpr151	Mrge		Celsr2	Gpr30	Gpr98	Gpr155	Gpr182		Gpr108
	Gpr2	Gpr48	Gpr82	Gpr137b	Gpr153	Taar4	Emr1	Gpr56	Gpr116	Gprc5b			Gpr83						Gpr15	Gpr75	Gpr116	Gpr161	Taar4		Emr1	Gpr39	Gpr111	Gpr165	Gprc5b		Gpr125
	Gpr12	Gpr50	Gpr87	Gpr139	Gpr162	Taar9	Gpr3	Gpr63	Gpr123	Lphn3			Gpr88						Absent						Low						Moderate		High
					Gpr165	Taar6													Celsr2	Gpr15	Gpr75	Gpr116	Gpr161	Taar4	Bai1	Gpr19	Gpr61	Gpr125	Gpr173	Smoh	Celsr3	Gpr108	Gpr37
	Absent						Low						Moderate			High			Eltd1	Gpr22	Gpr82	Gpr137b	Gpr165	Taar9	Bai2	Gpr21	Gpr68	Gpr135	Gpr175		Gpr26	Gpr150	Gpr98
	Celsr1	Gpr12	Gpr50	Gpr87	Gpr139	Gpr165	Bai2	Gpr27	Gpr75	Gpr124	Lphn2		Bai1	Gpr161		Gpr88			Gpr1	Gpr49	Gpr87	Gpr139	Gpr183	Taar6	Bai3	Gpr27	Gpr85	Gpr153	Gpr182		Gpr39	Gpr176	Gprc5c
	Celsr2	Gpr15	Gpr51	Gpr101	Gpr146	Gpr175	Bai3	Gpr39	Gpr85	Gpr125	Lphn3		Gpr26	Gpr171		Gprc5c			Gpr2	Gpr50	Gpr88	Gpr146	Mas1		Celsr1	Gpr30	Gpr107	Gpr155	Gprc5b		Gpr56	Pgr15l
	Fpr1	Gpr19	Gpr61	Gpr107	Gpr149	Gpr183	Celsr3	Gpr45	Gpr98	Gpr173	Mchr1		Gpr37						Gpr3	Gpr51	Gpr101	Gpr149	Mchr1		Emr1	Gpr45	Gpr123	Gpr162	Lphn2		Gpr63
	Gpr1	Gpr22	Gpr64	Gpr111	Gpr150	Mas1	Eltd1	Gpr49	Gpr108	Gpr176	Mrge		Gpr83						Gpr12	Gpr64	Gpr111	Gpr151	Mrge		Fpr1	Gpr48	Gpr124	Gpr171	Lphn3		Gpr83
	Gpr2	Gpr30	Gpr68	Gpr135	Gpr151	Taar4	Emr1	Gpr56	Gpr116	Gpr182	Pgr15l		Gpr153						Absent						Low						Moderate		High
	Gpr3	Gpr48	Gpr82	Gpr137b	Gpr162	Taar9	Gpr21	Gpr63	Gpr123	Gprc5b	Smoh		Gpr155						Celsr2	Gpr49	Gpr75	Gpr137b	Gpr162	Taar4	Bai1	Gpr3	Gpr45	Gpr108	Gpr155	Lphn2	Celsr3		Gpr37
						Taar6													Gpr1	Gpr50	Gpr82	Gpr139	Gpr165	Taar9	Bai2	Gpr19	Gpr48	Gpr123	Gpr171	Lphn3	Gpr56		Gprc5c
	Absent						Low						Moderate			High			Gpr2	Gpr51	Gpr87	Gpr146	Gpr183	Taar6	Bai3	Gpr21	Gpr63	Gpr124	Gpr173	Pgr15l	Gpr83
	Eltd1	Gpr19	Gpr75	Gpr139	Mas1		Bai3	Gpr22	Gpr108	Gpr162	Gprc5b		Bai1	Gpr45	Gpr155	Gpr26			Gpr12	Gpr61	Gpr88	Gpr149	Mas1		Celsr1	Gpr26	Gpr85	Gpr125	Gpr175	Smoh
	Gpr1	Gpr30	Gpr82	Gpr146	Taar4		Celsr1	Gpr49	Gpr124	Gpr165	Mchr1		Bai2	Gpr48	Gpr171	Gpr63			Gpr15	Gpr64	Gpr111	Gpr151	Mchr1		Eltd1	Gpr27	Gpr98	Gpr135	Gpr176
	Gpr2	Gpr50	Gpr87	Gpr149	Taar9		Celsr2	Gpr85	Gpr125	Gpr173	Mrge		Celsr3	Gpr56	Lphn3	Gpr116			Gpr22	Gpr68	Gpr116	Gpr161	Mrge		Emr1	Gpr30	Gpr101	Gpr150	Gpr182
	Gpr3	Gpr51	Gpr107	Gpr151	Taar6		Emr1	Gpr88	Gpr135	Gpr175	Smoh		Gpr27	Gpr68	Pgr15l	Gprc5c									Fpr1	Gpr39	Gpr107	Gpr153	Gprc5b
	Gpr12	Gpr61	Gpr111	Gpr153			Fpr1	Gpr98	Gpr150	Gpr176			Gpr37	Gpr83		Lphn2			Absent						Low						Moderate		High
	Gpr15	Gpr64	Gpr137b	Gpr183			Gpr21	Gpr101	Gpr161	Gpr182			Gpr39	Gpr123					Eltd1	Gpr22	Gpr50	Gpr87	Gpr139	Taar9	Bai1	Fpr1	Gpr85	Gpr153	Gpr175	Smoh	Emr1	Gpr107	Gpr63
																			Gpr1	Gpr26	Gpr51	Gpr88	Gpr146	Taar6	Bai2	Gpr15	Gpr123	Gpr155	Gpr182	Taar4	Gpr37	Gpr108	Gpr150
	Absent						Low						Moderate			High			Gpr2	Gpr27	Gpr61	Gpr98	Gpr151		Bai3	Gpr21	Gpr124	Gpr161	Lphn2		Gpr56	Gpr165	Gprc5b
	Gpr1	Gpr51	Gpr137b	Mas1			Bai3	Gpr19	Gpr61	Gpr111	Gpr162	Lphn2	Bai1	Gpr101		Celsr3			Gpr3	Gpr30	Gpr68	Gpr111	Gpr183		Celsr1	Gpr39	Gpr125	Gpr162	Lphn3		Gpr83	Gpr176	Gprc5c
	Gpr2	Gpr75	Gpr139	Taar4			Celsr1	Gpr21	Gpr61	Gpr123	Gpr171	Lphn3	Bai2	Gpr155		Gpr37			Gpr12	Gpr45	Gpr75	Gpr116	Mas1		Celsr2	Gpr48	Gpr135	Gpr171	Mchr1		Gpr101
	Gpr12	Gpr82	Gpr146	Taar9			Celsr2	Gpr22	Gpr64	Gpr124	Gpr173	Mchr1	Gpr26	Gpr161		Gpr56			Gpr19	Gpr49	Gpr82	Gpr137b	Mrge		Celsr3	Gpr64	Gpr149	Gpr173	Pgr15l
	Gpr15	Gpr87	Gpr149	Taar6			Eltd1	Gpr27	Gpr68	Gpr125	Gpr175	Mrge	Gpr39	Gpr165		Gprc5c			Absent						Low						Moderate		High
	Gpr49	Gpr107	Gpr151				Emr1	Gpr30	Gpr88	Gpr135	Gpr176	Pgr15l	Gpr63						Eltd1	Gpr27	Gpr61	Gpr101	Gpr149	Mrge	Bai1	Emr1	Gpr56	Gpr150	Gpr182		Gpr37	Gpr165	Gprc5c
	Gpr50	Gpr116	Gpr183				Fpr1	Gpr45	Gpr98	Gpr150	Gpr182	Smoh	Gpr83						Gpr1	Gpr30	Gpr64	Gpr111	Gpr151	Taar4	Bai2	Fpr1	Gpr68	Gpr161	Gprc5b		Gpr63	Pgr15l
							Gpr3	Gpr48	Gpr108	Gpr153	Gprc5b								Gpr2	Gpr45	Gpr75	Gpr116	Gpr153	Taar9	Bai3	Gpr15	Gpr85	Gpr162	Lphn2		Gpr83
	Absent						Low						Moderate			High			Gpr3	Gpr48	Gpr82	Gpr125	Gpr176	Taar6	Celsr1	Gpr21	Gpr108	Gpr171	Lphn3		Gpr107
	Gpr1	Gpr51	Gpr101	Gpr153	Taar6		Bai3	Gpr19	Gpr61	Gpr124	Gpr175	Mrge	Bai1	Gpr116		Celsr3	Gpr123		Gpr12	Gpr49	Gpr87	Gpr137b	Gpr183		Celsr2	Gpr26	Gpr124	Gpr173	Smoh		Gpr123
	Gpr2	Gpr75	Gpr137b	Gpr165			Celsr1	Gpr21	Gpr64	Gpr125	Gpr176	Pgr15l	Bai2	Gpr155		Gpr26	Gprc5c		Gpr19	Gpr50	Gpr88	Gpr139	Mas1		Celsr3	Gpr39	Gpr135	Gpr175			Gpr155
	Gpr12	Gpr82	Gpr139	Gpr183			Eltd1	Gpr22	Gpr85	Gpr135	Gpr182	Smoh	Celsr2	Gpr161		Gpr37			Gpr22	Gpr51	Gpr98	Gpr146	Mchr1
	Gpr15	Gpr87	Gpr146	Mas1			Emr1	Gpr30	Gpr107	Gpr150	Gprc5b		Gpr27	Gpr162		Gpr39			Absent						Low						Moderate		High
	Gpr49	Gpr88	Gpr149	Taar4			Fpr1	Gpr45	Gpr108	Gpr171	Lphn2		Gpr68	Lphn3		Gpr56			Celsr1	Gpr19	Gpr75	Gpr111	Gpr150	Mchr1	Bai2	Gpr22	Gpr124	Gpr175			Bai1	Gpr108	Bai3
	Gpr50	Gpr98	Gpr151	Taar9			Gpr3	Gpr48	Gpr111	Gpr173	Mchr1		Gpr83			Gpr63			Eltd1	Gpr30	Gpr82	Gpr123	Gpr151	Mrge	Celsr2	Gpr26	Gpr135	Lphn3			Gpr37	Gpr155	Gpr63
																			Gpr1	Gpr49	Gpr87	Gpr125	Gpr165	Pgr15l	Celsr3	Gpr27	Gpr153	Smoh			Gpr45	Gpr171	Gpr116
	Absent						Low						Moderate			High			Gpr2	Gpr50	Gpr88	Gpr137b	Gpr176	Taar4	Emr1	Gpr39	Gpr161				Gpr48	Gprc5b	Gprc5c
	Eltd1	Gpr22	Gpr107	Gpr149	Taar4		Bai1	Fpr1	Gpr45	Gpr88	Gpr153	Gprc5b	Celsr3	Gpr108		Gpr50			Gpr3	Gpr51	Gpr98	Gpr139	Gpr182	Taar9	Fpr1	Gpr56	Gpr162				Gpr83	Lphn2
	Gpr2	Gpr51	Gpr111	Gpr151	Taar9		Bai2	Gpr1	Gpr49	Gpr123	Gpr155	Mrge	Gpr27	Gpr175		Gpr56			Gpr12	Gpr61	Gpr101	Gpr146	Gpr183	Taar6	Gpr21	Gpr68	Gpr173				Gpr85
	Gpr3	Gpr61	Gpr116	Gpr162	Taar6		Bai3	Gpr21	Gpr63	Gpr124	Gpr161	Pgr15l	Gpr37	Gpr176		Gpr101			Gpr15	Gpr64	Gpr107	Gpr149	Mas1
	Gpr12	Gpr75	Gpr137b	Gpr183			Celsr1	Gpr26	Gpr64	Gpr125	Gpr165	Smoh	Gpr48	Gpr182		Gprc5c
	Gpr15	Gpr82	Gpr139	Mas1			Celsr2	Gpr30	Gpr68	Gpr135	Gpr171		Gpr83	Lphn2
	Gpr19	Gpr87	Gpr146	Mchr1			Emr1	Gpr39	Gpr85	Gpr150	Gpr173		Gpr98	Lphn3
	oGPCR expression shown by region as high (3.5), moderate (2.5), low (1.5) or absent (0.5) according to DIG-ISH scoring (see Fig. 2b).
